# Supplementary material for: Nucleolar Proteins Suppress Caenorhabditis elegans Innate Immunity by Inhibiting p53/CEP-1
Source: PLoS Genet. 2009 Sep 18;5(9):e1000657. doi: 10.1371/journal.pgen.1000657 (PMC2734340; doi:10.1371/journal.pgen.1000657)
Supplement: Table S1 — Representation factors for gene sets among RPA-9-regulated genes. The representation factor is the number of overlapping genes divided by the expected number of overlapping genes drawn from the group of RPA-9-regulated genes and the group corresponding to a given gene set. For details, see http://elegans.uky.edu/MA/progs/representation.stats.html. *Genes that are induced at least 2 fold upon UV radiation in a cep-1-dependent manner. (0.02 MB XLS) [file pgen.1000657.s012.xls]

## Sheet: Table S4
Table S1. Representation factors for gene sets among RPA-9-regulated genes
Gene Set	Genes in Set	Genes in Common	Representation Factor	p-value
PMK-1-induced genes (Troemel et al., 2006. PLoS Genet 2, e183)	144	1	0.6	4.7 x 10-01
DAF-16-induced genes (Murphy et al., 2003. Nature 424, 277-283)	263	6	2.1	7.1 x 10-02
CEP-1-induced genes (Derry et al., 2007. Cell Death Differ 14, 662-670)	572*	37	4.7	3.43 x 10–15
The representation factor is the number of overlapping genes divided by the expected number of overlapping genes drawn from
the group of RPA-9-regulated genes and the group corresponding to a given gene set.
For details, see http://elegans.uky.edu/MA/progs/representation.stats.html.
*Genes that are induced at least 2 fold upon UV radiation in a cep-1-dependent manner
