# Supplementary material for: Nucleolar Proteins Suppress Caenorhabditis elegans Innate Immunity by Inhibiting p53/CEP-1
Source: PLoS Genet. 2009 Sep 18;5(9):e1000657. doi: 10.1371/journal.pgen.1000657 (PMC2734340; doi:10.1371/journal.pgen.1000657)
Supplement: Table S2 — Expression levels of CEP-1 targets that are upregulated in rpa-9 mutant*. *Genes that require require CEP-1 for induction upon UV irradiation (Derry et al. 2007. Cell Death Differ 14, 662–670). Shown are the mean±error of expression levels in wild type (n = 2) and rpa-9 (n = 3) animals. Values from individual probes are shown independently. +Genes that are signature of C. elegans response to infection (Wong et al. 2007. Gen Biol 8:R194). (0.02 MB XLS) [file pgen.1000657.s013.xls]

## Sheet: Sheet1
Table S2. Expression levels of CEP-1 targets that are upregulated in rpa-9 mutant*.
		Expression in			Expression in			Fold
Clone name	Gene Symbol	wild type			rpa-9 mutant			Difference
C44H4.3+	sym-1	71.2842	+/-	8.04272	5201.56	+/-	39.2062	73.4301
W04G3.2		46.1791	+/-	7.60982	3097.47	+/-	51.7966	67.9521
W04G3.1		79.0432	+/-	3.05304	4735.02	+/-	97.7645	59.9216
W04G3.8		119.162	+/-	1.62937	6346.77	+/-	67.7637	53.2482
W04G3.3		94.8643	+/-	11.1794	5000.22	+/-	58.358	53.0514
ZK1290.8	wrt-10	135.752	+/-	7.47327	5733.24	+/-	50.9881	42.2831
F52B11.3+	noah-2	138.794	+/-	1.86521	5251	+/-	71.0998	37.8288
Y37A1B.7		44.2776	+/-	1.2803	938.182	+/-	9.81775	21.1912
K08B12.1		64.5696	+/-	0.353325	1310.33	+/-	17.0999	20.2821
F46C8.6	dpy-7	213.429	+/-	59.1335	3310.18	+/-	31.4825	16.1343
F58H1.2		106.167	+/-	7.10154	1691.16	+/-	12.3793	15.9555
C09G5.6		366.525	+/-	29.6204	4168.48	+/-	30.9301	11.4086
T06G6.6		60.0254	+/-	4.84825	619.853	+/-	11.0348	10.3528
H03E18.1+		123.189	+/-	5.00502	1224.42	+/-	44.8375	9.93386
ZK1290.12	wrt-1	172.728	+/-	12.0518	1618.28	+/-	36.6927	9.38672
F09F9.2+		155.333	+/-	1.11584	1267.85	+/-	34.1843	8.15614
C14A4.9		187.893	+/-	6.57536	1475.84	+/-	23.0557	7.85522
T14B4.7+	dpy-10	409.658	+/-	2.147	3214.01	+/-	62.9245	7.84261
T14B4.6	dpy-2	305.448	+/-	16.63	2187.09	+/-	14.9088	7.17011
ZC328.1		134.648	+/-	11.2803	901.457	+/-	8.39094	6.71773
T27A10.6+		228.319	+/-	12.4705	1524.74	+/-	46.8189	6.67961
ZC434.3		33.6528	+/-	4.18244	217.229	+/-	1.82564	6.49893
F42G9.2	cyn-6	349.569	+/-	19.3925	2152.32	+/-	27.7807	6.16315
F44E2.4		356.577	+/-	12.66	2160.25	+/-	36.3548	6.05875
H42K12.3+		268.43	+/-	6.63399	1472.52	+/-	4.95093	5.48189
C50F2.6+	fkb-5	1146.65	+/-	5.26185	6263.87	+/-	130.959	5.45878
ZC373.7		487.833	+/-	4.46793	2331.61	+/-	33.8103	4.77856
F09B12.1	mlt-9	232.165	+/-	0.91238	939.531	+/-	27.6596	4.04331
T19C4.1		72.6945	+/-	2.84622	289.599	+/-	9.14979	3.97082
Y75B8A.20	grl-15	464.51	+/-	17.1676	1697.42	+/-	18.9545	3.65602
H04M03.4	glf-1	569.149	+/-	15.0676	2037.92	+/-	2.3453	3.58164
C45B2.7	ptr-4	156.152	+/-	8.51478	552.529	+/-	8.9558	3.53749
B0395.2+		97.8167	+/-	0.37613	335.789	+/-	8.17593	3.42672
F59E12.12+	bli-2	1583.82	+/-	240.353	3998.46	+/-	34.9622	2.55392
C54F6.14+	ftn-1	203.698	+/-	20.68	483.973	+/-	8.04268	2.38722
C34C12.6		164.607	+/-	10.8767	388.196	+/-	5.76871	2.36291
W05G11.6+		1265.12	+/-	13.5403	2689.41	+/-	32.7902	2.1253
*Genes that require CEP-1 for induction upon UV irradiation (Derry et al. 2007. Cell Death Differ 14, 662-670)
Shown are the mean ± error of expression levels in wild type (n = 2) and rpa-9 (n = 3) animals.
Values from individual probes are shown independently.
+Genes that are signature of C. elegans response to infection (Wong et al. 2007. Gen Biol 8:R194)
