# Supplementary material for: Nucleolar Proteins Suppress Caenorhabditis elegans Innate Immunity by Inhibiting p53/CEP-1
Source: PLoS Genet. 2009 Sep 18;5(9):e1000657. doi: 10.1371/journal.pgen.1000657 (PMC2734340; doi:10.1371/journal.pgen.1000657)
Supplement: Table S3 — Expression levels of CEP-1 targets that are downregulated in rpa-9 mutant*. *Genes that are repressed by cep-1 for upon UV irradiation were obtained from (Derry et al. 2007. Cell Death Differ 14, 662–670). Shown are the mean±error of expression levels in wild type (n = 2) and rpa-9 (n = 3) animals. Values from individual probes are shown independently. (0.03 MB XLS) [file pgen.1000657.s014.xls]

## Sheet: Fold change _= 2
Table S3. Expression levels of CEP-1 targets that are downregulated in rpa-9 mutant*.
		Expression in			Expression in
Gene Name	Gene Symbol	wild type			rpa-9 mutant			Fold change
C42D8.2		1096.28	+/-	103.815	56.3524	+/-	3.75909	19.4109
F11G11.11		1343.19	+/-	182.959	114.602	+/-	2.79696	11.6147
F18A1.7		569.831	+/-	48.7427	63.6411	+/-	6.34763	8.96789
C44B12.5		404.909	+/-	104.851	43.8369	+/-	2.10936	8.93181
ZC404.8	spn-4	249.132	+/-	5.95485	28.8616	+/-	1.97035	8.6494
F52E1.1	pos-1	332.748	+/-	5.80951	39.4397	+/-	3.0162	8.46128
F18A1.7		299.318	+/-	12.9001	42.4689	+/-	3.47292	7.06562
F52E1.1	pos-1	346.663	+/-	21.3802	56.3618	+/-	4.32022	6.15753
C07G2.1	cej-1	319.958	+/-	13.58	53.5755	+/-	3.08939	5.97692
D1081.7		417.702	+/-	16.9159	72.9019	+/-	3.56297	5.73178
F55A11.8		192.284	+/-	12.004	36.0731	+/-	5.02007	5.3748
F13H8.3		264.157	+/-	14.3304	49.6105	+/-	3.81281	5.33314
H11L12.1		520.058	+/-	50.2845	108.149	+/-	8.59832	4.80085
K10B2.5	ani-2	235.763	+/-	75.3344	49.5065	+/-	1.90558	4.51598
C44B12.5		843.458	+/-	112.68	202.752	+/-	13.0802	4.13152
B0001.7		112.421	+/-	22.7895	27.3226	+/-	2.62752	4.04741
C48B4.6		300.211	+/-	2.54845	75.808	+/-	1.11146	3.96043
ZK858.3		233.386	+/-	6.36866	59.6238	+/-	1.10577	3.91352
F48E3.4		209.858	+/-	26.2779	53.6065	+/-	4.22873	3.89644
C07G2.1	cej-1	1789.44	+/-	54.5834	463.489	+/-	34.405	3.86934
K09F5.2	vit-1	891.006	+/-	2.143	233.769	+/-	26.0682	3.83502
ZC404.8	spn-4	517.387	+/-	42.3482	137.932	+/-	23.743	3.80025
C27C7.1		1008.4	+/-	143.404	264.674	+/-	17.8081	3.77968
Y57G11B.5		96.6721	+/-	8.19605	25.859	+/-	3.55981	3.75887
F57B10.4		141.492	+/-	11.2901	37.7542	+/-	0.823472	3.73664
T12F5.2		92.1286	+/-	10.5649	25.772	+/-	1.25975	3.5555
F22A3.6		6159.53	+/-	273.114	1791.11	+/-	47.3062	3.43678
C44B12.5		1182.32	+/-	35.0999	347.205	+/-	10.7735	3.40541
T05G5.7		382.642	+/-	1.93534	114.206	+/-	10.7214	3.36533
C42C1.8		213.12	+/-	5.36349	63.5306	+/-	1.95159	3.35509
F57B10.12	mei-2	188.098	+/-	10.5461	56.9229	+/-	2.66137	3.3028
R06C7.4	cpg-3	398.321	+/-	7.73783	121.155	+/-	7.4314	3.29326
T11F8.3	rme-2	327.816	+/-	23.7785	99.9083	+/-	4.01322	3.27519
T06E6.2	cyb-3	905.507	+/-	29.1626	283.241	+/-	10.3724	3.19741
F49C12.7		287.76	+/-	18.5619	94.7015	+/-	2.72158	3.03353
T06E6.2	cyb-3	1041.54	+/-	95.8516	346.853	+/-	30.7592	3.00204
C49C3.7		107.465	+/-	16.8672	35.7606	+/-	3.2268	2.98007
F22A3.6		6634.52	+/-	388.576	2242.63	+/-	105.617	2.95661
F54C9.8	puf-5	243.433	+/-	5.0061	82.8254	+/-	8.36273	2.95298
ZK1127.11	him-14	41.529	+/-	5.81955	13.9598	+/-	0.606882	2.94829
F22A3.6		6712.33	+/-	501.777	2281.4	+/-	59.9764	2.935
T01C3.3		121.962	+/-	0.239925	42.0415	+/-	2.71678	2.90689
DY3.4	trt-1	93.2764	+/-	13.0259	32.8967	+/-	2.956	2.81878
D1054.10		344.438	+/-	1.01718	123.818	+/-	1.53316	2.78201
F20H11.5		320.943	+/-	6.26575	116.1	+/-	4.54795	2.766
C17G1.2		79.2662	+/-	0.011555	29.6354	+/-	2.42561	2.68341
Y49E10.19	ani-1	105.924	+/-	11.7163	40.0133	+/-	1.58885	2.63305
K10B2.5	ani-2	141.987	+/-	1.26884	54.8265	+/-	5.4688	2.60204
R11A8.1		148.998	+/-	19.4732	58.1799	+/-	5.36568	2.54996
T21C9.13		58.9231	+/-	1.48291	23.4889	+/-	1.7181	2.5143
F14B4.2		638.732	+/-	9.64313	256.274	+/-	15.8318	2.4969
F59A6.5		95.5137	+/-	9.46098	40.8099	+/-	2.3182	2.33264
D1054.11		186.759	+/-	1.20682	80.5443	+/-	5.1853	2.3236
Y49E10.19	ani-1	230.301	+/-	20.6838	101.222	+/-	4.55852	2.26838
ZK792.2	inx-8	433.352	+/-	12.7078	195.579	+/-	18.4728	2.22489
H11L12.1		456.416	+/-	36.4604	207.524	+/-	12.9498	2.19658
Y32F6A.1		192.079	+/-	0.400945	87.7122	+/-	6.94539	2.19657
F14B4.2		527.663	+/-	30.6752	241.854	+/-	16.2579	2.18315
C17E4.3		74.6093	+/-	2.73637	34.3098	+/-	0.962932	2.17396
F49E12.1		42.9424	+/-	1.94132	19.8946	+/-	0.634894	2.15739
B0024.11		604.436	+/-	8.26127	280.945	+/-	11.1668	2.15292
B0513.4		261.15	+/-	1.89795	121.672	+/-	5.91337	2.14879
K08H10.1	lea-1	507.36	+/-	66.1075	243.092	+/-	8.58685	2.07061
F14H3.6		59.3242	+/-	2.09878	28.729	+/-	2.30274	2.07047
T10B11.8		81.2354	+/-	1.3219	40.083	+/-	4.56512	2.0391
F49E12.2	dod-23	157.148	+/-	10.8413	78.4359	+/-	7.83113	2.0092
* Genes that are repressed by cep-1 for upon UV irradiation were obtained from (Derry et al. 2007. Cell Death Differ 14, 662-670)
Shown are the mean ± error of expression levels in wild type (n = 2) and rpa-9 (n = 3) animals.
Values from individual probes are shown independently.
