# Supplementary material for: Nucleolar Proteins Suppress Caenorhabditis elegans Innate Immunity by Inhibiting p53/CEP-1
Source: PLoS Genet. 2009 Sep 18;5(9):e1000657. doi: 10.1371/journal.pgen.1000657 (PMC2734340; doi:10.1371/journal.pgen.1000657)
Supplement: Table S4 — Inhibition of nol-6 or rps genes by RNAi enhances resistance to S. enterica in glp-4(bn2) animals. N: Number of independent experiments. n: Total number of animals. The median survival is the time at which half the subjects have died. (0.02 MB XLS) [file pgen.1000657.s015.xls]

## Sheet: Table S7
Table S4. Inhibition of nol-6 or rps genes by RNAi enhances resistance to S. enterica in glp-4(bn2) animals
Exprimental condition	Median Survival	N	n	Difference
Vector control	6	3	60
nol-6 RNAi	8	3	60	0.25
rps-1 RNAi	8	3	60	0.25
rps-7 RNAi	9	3	60	0.33
rps-9 RNAi	8	3	60	0.25
rps-13 RNAi	9	3	60	0.33
rps-15 RNAi	9	3	60	0.33
rps-17 RNAi	8	3	60	0.25
rps-19 RNAi	8	3	60	0.25
rps-22 RNAi	8	3	60	0.25
rps-26 RNAi	8	3	60	0.25
rps-29 RNAi	9	3	60	0.33
N: Number of independent experiments
n: Total number of animals
The median survival is the time at which half the subjects have died.
